# Supplementary material for: ACE2 and TMPRSS2 Immunolocalization and COVID-19-Related Thyroid Disorder
Source: Biology (Basel). 2022 Apr 30;11(5):697. doi: 10.3390/biology11050697 (PMC9138641; doi:10.3390/biology11050697)
Supplement: Supplementary file 1 [file biology-11-00697-s001.zip]

Archive with 3 entries (3 files):
- Figure S1.pdf
- File S1.pdf
- Table S1.pdf
